# Supplementary material for: Genetic Investigation and Transcriptome Profiling in a Nuclear Family With Peutz–Jeghers Syndrome
Source: Hum Mutat. 2025 Aug 15;2025:5530710. doi: 10.1155/humu/5530710 (PMC12373473; doi:10.1155/humu/5530710)
Supplement: Supporting Information — Additional supporting information can be found online in the Supporting Information section. Table S1: List of primer sequences. Figure S1: Principal component analysis of RNA-seq. Figure S2: Volcano plot of differentially expressed protein coding genes obtained from RNA-seq analysis of PJS1-2 versus healthy matched control. Figure S3: Sketch of human p53 signaling pathway obtained from KEGG. Figure S4: Sketch of human Wnt signaling pathway obtained from KEGG. Figure S5: Sketch of the eukaryotic DNA mismatch repair pathway obtained from KEGG. Table S2: Differentially expressed genes in dermal fibroblasts from PJS1-2 versus a healthy control individual; n = 3 triplicates per genotype. Table S3: Filtered exome sequencing data showing 134 rare variants (MAF < 1% in public databases) present in both siblings (PJS1-1 and PJS1-2) and with mucocutaneous pigmentation that were absent from the mother (PJS1-6), who did not present with pigmentation. [file 5530710.f1.zip]

Archive with 4 entries (4 files):
- Khan et al, CARE-checklist_07.23.2025_final.pdf
- Khan et al, Supplementary Information_R3_v07.23.2025.docx
- Khan et al, Supplementary Table 2_R3_DEG.pdf
- Khan et al, Supplementary Table 3_R3_ES.pdf
